# Supplementary material for: In Situ Formation of Compound Eye-like SAN-OSB Composite Microspheres by Melt-Blending Method: Enhancing Multiple-Scattering Effect
Source: Polymers (Basel). 2024 Jul 20;16(14):2076. doi: 10.3390/polym16142076 (PMC11281021; doi:10.3390/polym16142076)
Supplement: Supplementary file 1 [file polymers-16-02076-s001.zip]

Archive with 1 entries (1 files):
- polymers-3095159-supplementary.pdf
